# Supplementary material for: Identification and Elimination of Antifungal Tolerance in Candida auris
Source: Biomedicines. 2023 Mar 14;11(3):898. doi: 10.3390/biomedicines11030898 (PMC10045952; doi:10.3390/biomedicines11030898)
Supplement: Supplementary file 1 [file biomedicines-11-00898-s001.zip]

Archive with 1 entries (1 files):
- biomedicines-2147859-supplementary.pdf
